# Supplementary material for: Dietary Intake Patterns, Substance Use and Their Association with Anxiety and Depression Symptoms in Medical Students in Mexico: A Cross-Sectional Study
Source: Nutrients. 2025 Dec 28;18(1):104. doi: 10.3390/nu18010104 (PMC12787937; doi:10.3390/nu18010104)
Supplement: Supplementary file 1 [file nutrients-18-00104-s001.zip]

Archive with 1 entries (1 files):
- nutrients-3995955-supplementary.pdf
